# Supplementary material for: A Food Pyramid and Nutritional Strategies for Managing Nausea and Vomiting During Pregnancy: A Systematic Review
Source: Foods. 2025 Jan 23;14(3):373. doi: 10.3390/foods14030373 (PMC11817518; doi:10.3390/foods14030373)
Supplement: Supplementary file 1 [file foods-14-00373-s001.zip]

Archive with 1 entries (1 files):
- foods-3417394-supplementary.pdf
